# Supplementary material for: Copy Number Variation in Inflammatory Breast Cancer
Source: Cells. 2023 Apr 4;12(7):1086. doi: 10.3390/cells12071086 (PMC10093603; doi:10.3390/cells12071086)
Supplement: Supplementary file 1 [file cells-12-01086-s001.zip]

Archive with 1 entries (1 files):
- cells-2245016-supplementary.pdf
